# Supplementary material for: Robust Automated SIFT-MS Quantitation of Volatile Compounds in Air Using a Multicomponent Gas Standard
Source: J Am Soc Mass Spectrom. 2023 Nov 21;34(12):2630–45. doi: 10.1021/jasms.3c00312 (PMC10704587; doi:10.1021/jasms.3c00312)
Supplement: Supplementary file 1 — js3c00312_si_001.xlsx [file js3c00312_si_001.xlsx]

## Sheet: Title
Supplementary information
Robust automated SIFT-MS quantitation of volatile compounds in air using a multicomponent gas standard.
Vaughan S. Langford1, Kseniya Dryahina2, Patrik Španěl2*
1 Syft Technologies Limited, 68 Saint Asaph Street, Christchurch 8011, New Zealand
2 J. Heyrovský Institute of Physical Chemistry, Czech Academy of Sciences, Prague, Czechia
Correspondence
Patrik Španěl
J. Heyrovský Institute of Physical Chemistry CAS, Dolejškova 2155/3, 182 23 Prague 8 Republic, Prague, Czechia
Email: patrik.spanel@jh-inst.cas.cz
Phone +420 266053084

## Sheet: Figure S1 - ICF shape
Date	m/z	-400	-236	-186	-150	-92	-78	-57	-32	-28	-17	-16	19	28	32	57	78	92	150	186	236	400
2022-04-12	ICF	2.24738	1.13383	0.794338	0.386805	0.472132	0.460333	0.638559	1	1	4.27596	9.21758	1.89306	1	1	0.638559	0.460333	0.472132	0.386805	0.794338	1.13383	2.24738

## Sheet: Table S1 - Example1
Step No.	Description	35Cl-Chlorobenzene + O2+ (P&L, 2021 – Analytical Chem)		37Cl-Chlorobenzene + O2+ (P&L, 2021 – Analytical Chem)
			These are values used in calulation…		These are values used in calulation…
1	Compound param.:
	- Reagent ion	O2+		O2+
	- k	32	2.4e-09	32	2.4e-09
	- Product ion m/z	Prim. 112		Prim. 114
	- ion signal ratio	0.758	0.758	0.242	0.242
2	Instrument param.:
	- tr (s)		0.006052		0.006052
	- ICF factor(s)	32	1	32	1
		112	2.0965	114	2.1014
	- TFT / K		392		392
	- PFT / Torr		0.638		0.638
	- Carrier flow		5.42		5.42
	- Sample flow		0.3		0.3
3	Sample measurement:
	- Dwell time / s	Product ions	0.2		0.2	NOTE: This method has a long dwell time; reagent dwell is less due to count limiting, so require extra dwell lines and modified equations compared to Example 2
		Reagent ion (32)	0.08612		0.08612
	- R+ signal(s) / counts	32	544080	32	544080
	- P+ signal(s) / counts	112	1001	114	316
4	Number density, [M]i, of individual product ions, Eq. (m)		1.50855e+08		1.49514e+08
5	Partial pressure, Panalyte(i), of individual product ions, Eq. (n)		6.13546e-12		6.0809e-12	Redundant equation!
6	Individual product ion concs. in sample, [M]i (ppbV), Eq. (r)		182.912		181.285								COMPARE: LabSyft result (Conc./primary product ion): hard to get identical injection window; agreement close within exptal uncertainty
7	Final concentration:
	- Tolerance setting in method	0.2	0.2	0.2	0.2
	- "Tolerance” threshold calculation		217.542		181.285
	- Final conc., [M] (ppbV)		182.098		182.098	What the instrument will report: mean of two values (within tolerance)
8	Apply headspace dilution factor
	- Dilution factor		11		11
	- Reported value (ppbV)		2003.08		2003.08	What we would report for sample due to dilution of headspace
	SAMPLE USED (ID/DESCRIPTION):

## Sheet: Table S2 - Example2
Step No.	Description	Ethanol + H3O+		Ethanol + NO+
			These are values used in calulation…		These are values used in calulation…
1	Compound param.:
	- Reagent ion	H3O+		NO+
	- k	19	2.7e-09	30	1.2e-09
		37	2.2e-09	48	1.2e-09	Library does not contain 48 value; method editor fills missing value with k30
		55	5e-12
		73	5e-12
	- Product ion m/z	Prim. 47, Sec. 65		Prim. 45, Sec. 63
	- ion signal ratio	1	1	1	1
2	Instrument param.:
	- tr (s)		0.006187		0.006187
	- ICF factor(s)	19	1.2281	30	1
		37	1.3045	48	1.9745
		55	2.4009
		73	2.6867
		47	1.9136	45	1.7918
		65	2.6047	63	2.5842
	- TFT / K		392		392
	- PFT / Torr		0.65		0.65
	- Carrier flow		5.42		5.42
	- Sample flow		0.3		0.3
3	Sample measurement:
	- Dwell time / s		0.025		0.025	NOTE: I have used dwell time in calculations for completeness, but here it cancels out as all ions were measured for 25 ms
	- R+ signal(s) / counts	19	100631	30	252752
		37	67145	48	437
		55	873
		73	225
	- P+ signal(s) / counts	47	2194	45	1318
		65	668	63	79
4	Number density, [M]i, of individual product ions, Eq. (m)		1.82338e+09		1.36263e+09
5	Partial pressure, Panalyte(i), of individual product ions, Eq. (n)		7.41591e-11		5.54196e-11	Redundant equation!
6	Individual product ion concs. in sample, [M]i (ppbV), Eq. (r)		2170.03		1621.68								COMPARE: LabSyft result (Conc./primary product ion):
7	Final concentration:
	- Tolerance setting in method	0.2	0.2	0.2	0.2
	- "Tolerance” threshold calculation		1946.02		1621.68
	- Final conc., [M] (ppbV)				1621.68	What the instrument will report
8	Apply headspace dilution factor
	- Dilution factor		11		11
	- Reported value (ppbV)				17838.5	What we would report for sample due to dilution of headspace
	SAMPLE USED (ID/DESCRIPTION):	ID 16790

## Sheet: Table S3 - Example3
Step No.	Description	Hexanal + H3O+ (83)	These are values used in calulation…	Hexanal + H3O+ (101)	These are values used in calulation…	Hexanal + H3O+ (83 & 101)	These are values used in calulation…	Hexanal + NO+	These are values used in calulation…
1	Compound param.:
	- Reagent ion	H3O+		H3O+		H3O+		NO+
	- k	19	3.7e-09	19	3.7e-09	19	3.7e-09	30	2.5e-09
		37	2.84e-09	37	2.84e-09	37	2.84e-09	48	2.5e-09	Library does not contain 48 value; method editor fills missing value with k30
		55	5e-12	55	5e-12	55	5e-12
		73	5e-12	73	5e-12	73	5e-12
	- Product ion m/z	Prim. 83		Prim. 101, Sec. 119		Prim. 101, Sec. 119		Prim. 99
	- br or ion signal ratio	0.5	0.5	0.5	0.5		1	1	1
2	Instrument param.:
	- tr (s)		0.008781		0.008781		0.008781		0.008781
	- ICF factor(s)	19	2.1491	19	2.1491	19	2.1491	30	1
		37	0.9418	37	0.9418	37	0.9418	48	0.8138
		55	0.7323	55	0.7323	55	0.7323
		73	0.6384	73	0.6384	73	0.6384
		83	0.5893	101	0.6471	83	0.5893	99	0.6235
				119	0.6954	101	0.6471
						119	0.6954
	- TFT / K		392		392		392		392
	- PFT / Torr		0.462		0.462		0.462		0.462
	- Carrier flow		1.91		1.91		1.91		1.91
	- Sample flow		0.3		0.3		0.3		0.3
3	Sample measurement:
	- Dwell time / s	Product ions	0.1		0.1		0.1		0.1	NOTE: This method has a longer dwell time; reagent dwell is less due to count limiting, so require extra dwell lines and modified equations
		Reagent ions	0.046523	19	0.046523	19	0.046523	30	0.032367
			0.032524	37	0.032524	37	0.032524
	- R+ signal(s) / counts	19	24400	19	24400	19	24400	30	86140
		37	53690	37	53690	37	53690	48	9410
		55	77555	55	77555	55	77555
		73	210	73	210	73	210
	- P+ signal(s) / counts	83	706	101	1748	83	706	99	4199
				119	1195	101	1748
						119	1195
4	Number density, [M]i, of individual product ions, Eq. (m)		1.10332e+08		5.20344e+08		3.15338e+08		4.35588e+08
5	Partial pressure, Panalyte(i), of individual product ions, Eq. (n)		4.48734e-12		2.1163e-11		1.28252e-11		1.77159e-11	Redundant equation!
6	Individual product ion concs. in sample, [M]i (ppbV), Eq. (r)		71.377		336.625		204.001		281.794								COMPARE: LabSyft result (Conc./primary product ion):
7	Final concentration:
	- Tolerance setting in method	0.2	0.2	0.2	0.2	0.2	0.2	0.2	0.2
	- "Tolerance” threshold calculation		71.377		85.6524		85.6524		85.6524
	- Final conc., [M] (ppbV)		71.377							Value the instrument will report WITHOUT INTERVENTION
8	Apply headspace dilution factor
	- Dilution factor		20.8		20.8		20.8		20.8
	- Reported value (ppbV)								1781.57	Because of inadequate math and/or a change to ionization in the Voice200ultra (possibly N2 carrier?), hexanal is best reported from NO+
	SAMPLE USED (ID/DESCRIPTION):	First replicate of Sample 1; ID 11826															COMPARE: LabSyft result (Conc./reagent ion). The algorithm needs changing.
